# Supplementary material for: Coexpression of TRPML1 and TRPML2 Mucolipin Channels Affects the Survival of Glioblastoma Patients
Source: Int J Mol Sci. 2022 Jul 13;23(14):7741. doi: 10.3390/ijms23147741 (PMC9321332; doi:10.3390/ijms23147741)
Supplement: Supplementary file 1 [file ijms-23-07741-s001.zip]

Archive with 1 entries (1 files):
- ijms-1653537-supplementary.pdf
